# Supplementary material for: Spectroscopic and Theoretical Studies of Ruthenium Complexes with a Noninnocent N2S2 Ligand in Different Redox States
Source: Inorg Chem. 2025 Jul 26;64(31):15961–79. doi: 10.1021/acs.inorgchem.5c02059 (PMC12344773; doi:10.1021/acs.inorgchem.5c02059)
Supplement: Supplementary file 2 [file ic5c02059_si_002.xyz]

77
Species 1
Ru	0.05130185	0.10793166	-1.10071292
N	-1.16880065	1.67087515	-0.57462563
N	1.44317407	1.51495453	-0.58322404
S	1.96622587	-1.0518031	-2.01102211
S	-1.99300925	-0.84694766	-1.96434838
P	-0.0631981	-1.10814946	0.7841998
C	2.76438734	1.40871179	-0.96693863
C	3.74435956	2.43016452	-0.85974077
C	3.19943396	0.19812929	-1.58564734
C	5.06522892	2.21051038	-1.23092142
H	3.44856149	3.40884284	-0.50591099
C	4.53485077	-0.02333194	-1.92343899
C	5.48785118	0.97612353	-1.73790979
H	5.77948939	3.02291403	-1.12383621
H	4.81791709	-0.98092919	-2.35352287
H	6.52581389	0.80653801	-2.00459802
C	-2.51160597	1.68087658	-0.9045167
C	-3.08315012	0.50751478	-1.4809022
C	-3.3897613	2.78738085	-0.77370964
C	-4.44886213	0.39522658	-1.73315937
C	-4.74565038	2.67748559	-1.06179435
H	-2.98949639	3.74536586	-0.47053788
C	-5.30161482	1.47503208	-1.51025293
H	-4.83695758	-0.54181695	-2.12384991
H	-5.37887131	3.55196623	-0.93565737
H	-6.3647843	1.3899182	-1.70964447
C	1.89221471	-0.76484274	-3.83108857
H	1.58449185	0.26258522	-4.03617734
H	2.87457622	-0.95967751	-4.26567358
H	1.16057313	-1.46441913	-4.24134541
C	-1.94727632	-0.52789208	-3.77931404
H	-1.28058488	-1.26954354	-4.22479619
H	-2.95277404	-0.63811489	-4.19025972
H	-1.56820079	0.47823943	-3.97080753
C	0.91410342	2.46630848	0.30555727
C	1.63914423	3.17441844	1.27623218
C	-0.52173964	2.56267778	0.30201086
C	0.99776566	3.998737	2.20015988
H	2.70653614	3.02196428	1.35869511
C	-1.14181466	3.38294658	1.26160766
C	-0.39124659	4.10587535	2.1902552
H	1.58638457	4.52388923	2.94678985
H	-2.22103633	3.41383063	1.32698715
H	-0.90230142	4.72323238	2.92364603
C	0.46116554	-2.87925875	0.75083651
C	1.02134321	-3.50629892	1.87367352
C	0.25161828	-3.62949951	-0.41579649
C	1.36949913	-4.85677432	1.82617355
H	1.18885777	-2.93777727	2.78275235
C	0.59269134	-4.98143067	-0.45909596
H	-0.1789667	-3.14639223	-1.28694778
C	1.15590711	-5.5965788	0.661122
H	1.80796998	-5.33057261	2.69989782
H	0.42495079	-5.55185178	-1.36825537
H	1.42934121	-6.64734055	0.62576583
C	-1.78750327	-1.19556422	1.44020169
C	-2.43773922	-0.01086434	1.83043179
C	-2.52345471	-2.38946905	1.4034135
C	-3.78623049	-0.02416052	2.17802224
H	-1.89407543	0.92564265	1.84754931
C	-3.87749105	-2.39646281	1.7456938
H	-2.0473618	-3.31513994	1.09956176
C	-4.51280495	-1.2161397	2.13159393
H	-4.27268402	0.90384042	2.46328935
H	-4.43409665	-3.32864886	1.70705704
H	-5.56786606	-1.22265559	2.38977915
C	0.97475867	-0.40396443	2.1375664
C	2.35283192	-0.29436104	1.88694347
C	0.46684909	0.06578457	3.35458601
C	3.19984141	0.28749738	2.82534202
H	2.76427754	-0.64823821	0.94776045
C	1.31833049	0.65619807	4.29247665
H	-0.58945391	-0.02176736	3.57888716
C	2.682089	0.7721116	4.03025605
H	4.2604489	0.37471977	2.60824802
H	0.9081432	1.02812548	5.22688043
H	3.33987268	1.23881971	4.75794705
81
Species 2
Ru	0.08766501	0.20372625	-1.20708629
N	-1.14096104	1.87624496	-0.77534692
N	1.49117494	1.47038726	-0.39790755
S	1.99743045	-0.95749566	-2.04113513
S	-1.92124522	-0.84324093	-1.94950957
P	-0.02253609	-1.09961187	0.75820395
C	2.79865166	1.40024985	-0.77881765
C	3.79489185	2.38385182	-0.52932184
C	3.23020054	0.25309073	-1.51535827
C	5.11854066	2.18272096	-0.89466073
H	3.50422334	3.31939753	-0.06873343
C	4.5714773	0.04809711	-1.84376605
C	5.53376286	1.00517617	-1.5312196
H	5.84353227	2.96451861	-0.68225031
H	4.85425602	-0.86297495	-2.36560411
H	6.57425065	0.84978467	-1.79649062
C	-2.56804021	1.65800069	-0.85151887
C	-3.0583004	0.42541396	-1.32994335
C	-3.50426005	2.66971557	-0.59678527
C	-4.42949573	0.17287857	-1.39277105
C	-4.87450516	2.41983188	-0.66860319
H	-3.154511	3.66904236	-0.37402481
C	-5.34618937	1.16058784	-1.03786583
H	-4.77123284	-0.80437626	-1.72053211
H	-5.57247525	3.22115953	-0.44438271
H	-6.41160468	0.95635743	-1.07564835
C	2.01784376	-0.67630639	-3.85981152
H	1.81827229	0.37514156	-4.06886127
H	2.98797797	-0.97464039	-4.26273521
H	1.23034805	-1.30090313	-4.28903767
C	-2.15565343	-0.585995	-3.7566985
H	-1.49914903	-1.30307672	-4.25519113
H	-3.19484752	-0.786173	-4.02513244
H	-1.87100935	0.43263803	-4.01949129
C	0.9004907	2.35717853	0.4924625
C	1.55483885	2.94664433	1.58978865
C	-0.51757859	2.53142342	0.38120483
C	0.85269109	3.65892327	2.55919945
H	2.60954103	2.75486506	1.7324226
C	-1.20219826	3.2308524	1.37297069
C	-0.52743967	3.7964391	2.46186686
H	1.38877034	4.06862651	3.41054529
H	-2.27826474	3.31449618	1.33880325
H	-1.09143383	4.32676883	3.22281957
C	0.46374938	-2.87890271	0.63315377
C	0.96071329	-3.58295601	1.74076188
C	0.28334983	-3.56100833	-0.57892165
C	1.27564339	-4.93770758	1.63452316
H	1.10577064	-3.06942837	2.68573886
C	0.5919591	-4.91805119	-0.68237948
H	-0.09877178	-3.02540411	-1.4405651
C	1.0919309	-5.60836691	0.42318854
H	1.66490181	-5.46903443	2.49840308
H	0.44811044	-5.43307689	-1.6279865
H	1.33931321	-6.66298452	0.34128122
C	-1.74152994	-1.21158707	1.42783314
C	-2.37166608	-0.04537337	1.89624227
C	-2.49300958	-2.39224639	1.33663599
C	-3.71314797	-0.06256213	2.27107705
H	-1.81633865	0.88298399	1.95604635
C	-3.8417249	-2.40309328	1.70108953
H	-2.03302441	-3.30458435	0.97356098
C	-4.45563935	-1.24085528	2.1680065
H	-4.18174589	0.85201769	2.62230433
H	-4.41032522	-3.32519142	1.61875754
H	-5.50543754	-1.25133199	2.44692759
C	1.02788973	-0.51736593	2.15674146
C	2.4064219	-0.42180994	1.90551664
C	0.54038993	-0.14781225	3.4159653
C	3.27407456	0.0550646	2.88427342
H	2.80527069	-0.70910071	0.93890957
C	1.41246151	0.33276749	4.39629222
H	-0.5165132	-0.22902932	3.64102034
C	2.77706413	0.44160135	4.13234137
H	4.33464976	0.13634957	2.66493314
H	1.01865414	0.62425383	5.36575374
H	3.45146037	0.82368487	4.89351734
H	0.14057354	1.23938847	-2.64302082
B	-0.55442688	2.28245697	-2.20314671
H	-1.43254215	2.38516449	-3.02097357
H	0.22985535	3.1869104	-2.14967001
83
Species 3
Ru	-0.20210823	-0.45188172	-0.82522033
N	0.84302332	-1.65406104	0.48591285
N	-1.68334644	-0.77987356	0.56515166
S	-1.96722816	0.72011542	-1.97907393
S	1.80728148	-0.56534092	-2.13938325
P	0.55260397	1.469921	0.24301755
C	-2.98436492	-0.74388285	0.16828152
C	-4.07175822	-1.41432766	0.80305661
C	-3.31753934	-0.03115546	-1.03198347
C	-5.37263241	-1.30736644	0.32754306
H	-3.86729157	-2.03446612	1.6668187
C	-4.63509366	0.10542105	-1.46572127
C	-5.6810683	-0.53083855	-0.79696905
H	-6.16464401	-1.84032234	0.84869571
H	-4.8428022	0.70101943	-2.35128908
H	-6.7027869	-0.43295598	-1.14850591
C	2.0068957	-2.24773158	0.08580756
C	2.648231	-1.78311907	-1.1079756
C	2.65515962	-3.34013902	0.73055958
C	3.90109263	-2.24743493	-1.50543017
C	3.88366269	-3.82228155	0.29828867
H	2.16225571	-3.82611198	1.56153697
C	4.54346416	-3.26547139	-0.80342004
H	4.36639067	-1.81497256	-2.38801073
H	4.33403967	-4.65490279	0.83356733
H	5.51543391	-3.62938932	-1.11972691
C	-2.23136534	-0.0267892	-3.63674468
H	-2.18428227	-1.11390056	-3.57225342
H	-3.19093275	0.2926356	-4.04720317
H	-1.4242768	0.34496323	-4.27315752
C	1.45711478	-1.58506386	-3.62819599
H	0.89321779	-0.95678609	-4.32281661
H	2.39722609	-1.89290944	-4.08980444
H	0.86439361	-2.45532237	-3.34668456
C	-1.17226372	-1.30519705	1.75790058
C	-1.83759291	-1.24340461	2.99153325
C	0.18410878	-1.78433806	1.71504795
C	-1.23083647	-1.67644405	4.17162965
H	-2.81919862	-0.78768382	3.03240505
C	0.777513	-2.1894488	2.9277346
C	0.07769697	-2.14991779	4.13658955
H	-1.77147308	-1.60848804	5.11129849
H	1.81749932	-2.48665265	2.93932252
H	0.57599949	-2.46485462	5.04938772
C	0.45729819	3.04227138	-0.72341452
C	0.28895736	4.28262376	-0.09070321
C	0.6012746	3.00608989	-2.11852634
C	0.25860544	5.459815	-0.83936912
H	0.17612827	4.32692181	0.98765624
C	0.57789128	4.18417002	-2.86550812
H	0.73483874	2.05115444	-2.61488521
C	0.40273011	5.41373557	-2.22756692
H	0.12179482	6.41327117	-0.33701595
H	0.69194864	4.14074885	-3.94510942
H	0.37756535	6.33110058	-2.80897079
C	2.33893397	1.37056739	0.69146749
C	2.76046612	0.46445127	1.6801885
C	3.30975047	2.0586482	-0.0520814
C	4.11742796	0.25233243	1.91349036
H	2.03215612	-0.0861684	2.26184017
C	4.66857567	1.83920691	0.18245479
H	3.01147887	2.76034348	-0.8230282
C	5.0766163	0.93328383	1.16137709
H	4.42184553	-0.46163132	2.6730629
H	5.40667179	2.37703002	-0.4059928
H	6.13410646	0.75639778	1.33575042
C	-0.3614079	1.9026339	1.78155052
C	-1.75420984	2.04841866	1.66431925
C	0.23504372	2.06222645	3.03766747
C	-2.53284855	2.32506418	2.784481
H	-2.23479623	1.93393898	0.69909132
C	-0.54937266	2.3345707	4.16150116
H	1.30926798	1.97209179	3.14948803
C	-1.93228346	2.46007022	4.03944245
H	-3.60941421	2.42231661	2.67785676
H	-0.07396046	2.44501736	5.13183233
H	-2.54107232	2.66321724	4.91598932
N	-0.98634444	-2.28126499	-1.58379686
C	-1.71092604	-3.18504235	-1.5858186
C	-2.70164715	-4.24795221	-1.49803864
H	-3.57429105	-3.84808261	-0.96934056
H	-3.00310471	-4.58695727	-2.49306879
H	-2.2982074	-5.09515039	-0.9365365
83
Species 3 - 1+
Ru	-0.12243852	-0.62427678	-0.75222434
N	1.06104917	-1.43504467	0.70406732
N	-1.54664696	-1.07410289	0.63115753
S	-2.01370703	0.15372788	-2.04367899
S	1.95520056	-0.39458333	-1.96854626
P	0.24510683	1.56782694	0.11406048
C	-2.86937442	-1.21493644	0.24112917
C	-3.85278689	-1.93675095	0.95780968
C	-3.26141258	-0.65752569	-1.00872572
C	-5.16298292	-2.01672242	0.49955237
H	-3.57084853	-2.46180199	1.8611872
C	-4.5859944	-0.71212553	-1.43979134
C	-5.54791957	-1.38692124	-0.68758045
H	-5.89080172	-2.580034	1.07570766
H	-4.86784641	-0.23296027	-2.37268099
H	-6.57593544	-1.431376	-1.03091817
C	2.34890066	-1.84978782	0.39628526
C	2.94043544	-1.37429111	-0.80811244
C	3.11434648	-2.75936346	1.16263003
C	4.26458858	-1.66399163	-1.12799547
C	4.42345825	-3.07447406	0.81377025
H	2.66217906	-3.24485535	2.01712393
C	5.02186167	-2.50683876	-0.31373864
H	4.70315634	-1.23732233	-2.02524561
H	4.97997758	-3.77431128	1.42984293
H	6.05166927	-2.73247874	-0.56903608
C	-2.16905816	-0.81151645	-3.59746726
H	-1.97660394	-1.86682944	-3.40788351
H	-3.16208768	-0.67032043	-4.0258905
H	-1.42080217	-0.40907198	-4.28382851
C	1.95976662	-1.51238232	-3.42604031
H	1.32391108	-1.04503479	-4.18146261
H	2.97588905	-1.60221243	-3.81256646
H	1.5650611	-2.49088486	-3.15572792
C	-1.0174709	-1.29788864	1.87729194
C	-1.73297305	-1.21900984	3.09644551
C	0.41871144	-1.51325225	1.91734109
C	-1.08978603	-1.37786544	4.3084139
H	-2.77791001	-0.94093	3.07588309
C	1.03935032	-1.66330197	3.18415267
C	0.29936306	-1.60574973	4.35113696
H	-1.65147092	-1.27794676	5.23149567
H	2.11569966	-1.74959237	3.24443454
H	0.80468022	-1.69201656	5.30788509
C	-0.13907502	2.94947576	-1.03870551
C	-0.58813104	4.18716459	-0.55403321
C	0.07329971	2.79388725	-2.41781051
C	-0.82779894	5.24311934	-1.43419523
H	-0.75408976	4.32706595	0.5088184
C	-0.1606932	3.85276379	-3.29440735
H	0.42857783	1.84582753	-2.80638383
C	-0.61571943	5.07873081	-2.80416009
H	-1.17908155	6.19484093	-1.04737356
H	0.00976088	3.7203551	-4.35871711
H	-0.80322698	5.90196238	-3.48680361
C	2.01230262	1.84050544	0.55453114
C	2.58853199	1.15462785	1.63848317
C	2.83972381	2.62206484	-0.26711357
C	3.95555953	1.24744533	1.89040803
H	1.97353494	0.54821005	2.29038186
C	4.2105036	2.7049581	-0.01550091
H	2.4217976	3.16445424	-1.10734773
C	4.77293696	2.01648685	1.05938583
H	4.38205571	0.71074288	2.73251745
H	4.83628087	3.31269478	-0.66207405
H	5.8395019	2.0817972	1.25181231
C	-0.76664915	1.96177657	1.59679994
C	-2.16218685	1.87153818	1.4528304
C	-0.23314573	2.33231815	2.83717945
C	-3.00278734	2.12185197	2.53351742
H	-2.59687085	1.60691685	0.49485127
C	-1.07959068	2.57564656	3.9223088
H	0.8369757	2.44133051	2.96557021
C	-2.46151485	2.46563373	3.77621095
H	-4.07859571	2.04716467	2.40608265
H	-0.65255052	2.8575082	4.87990484
H	-3.1159902	2.65545783	4.62156397
N	-0.41138685	-2.59001292	-1.42867621
C	-0.61006201	-3.71941384	-1.59192682
C	-0.86565369	-5.1399168	-1.79117748
H	-1.89886949	-5.37198756	-1.51668573
H	-0.70576444	-5.41188006	-2.83858382
H	-0.1909171	-5.72970942	-1.16391641
83
Species 3 - 2+ (sing)
Ru	-0.145153	-0.694727	-0.6856995
N	1.03085109	-1.42004103	0.78994368
N	-1.53863232	-1.04856807	0.72361702
S	-2.04240822	0.12558151	-1.96992165
S	1.93608117	-0.48759454	-1.92472222
P	0.28504395	1.58561128	0.05243003
C	-2.88666859	-1.18427339	0.35605482
C	-3.84432949	-1.88926546	1.11362786
C	-3.27859748	-0.66479587	-0.90451064
C	-5.16106068	-1.98907119	0.67605845
H	-3.54475666	-2.39629131	2.02188121
C	-4.60612451	-0.74158642	-1.31882532
C	-5.55317462	-1.39553864	-0.5263414
H	-5.88158842	-2.53795452	1.27331359
H	-4.90936512	-0.29566453	-2.26044861
H	-6.58505142	-1.45304004	-0.85641316
C	2.32566016	-1.87414341	0.4893878
C	2.90516507	-1.4544727	-0.73624382
C	3.05667096	-2.77302006	1.29207474
C	4.21406594	-1.80089416	-1.05656022
C	4.35240292	-3.14449561	0.94597419
H	2.5922508	-3.21593357	2.16325577
C	4.94850927	-2.63553475	-0.2095688
H	4.66487928	-1.42804836	-1.97061783
H	4.89509048	-3.83833819	1.57940053
H	5.96834206	-2.90243423	-0.46573284
C	-2.25774793	-0.81909588	-3.52813358
H	-2.11549139	-1.88441682	-3.35292818
H	-3.24474609	-0.62074175	-3.94681213
H	-1.49825445	-0.44068667	-4.21524218
C	1.95599509	-1.62045297	-3.37005676
H	1.29337483	-1.17830923	-4.11711293
H	2.96781143	-1.67116945	-3.77353458
H	1.60295708	-2.6108684	-3.08808976
C	-1.0232584	-1.17650222	1.95905239
C	-1.73803217	-1.05546923	3.18982016
C	0.43268565	-1.39994642	1.99756554
C	-1.07708523	-1.16711783	4.38238725
H	-2.77908875	-0.76457845	3.16802796
C	1.06820776	-1.50985727	3.27394339
C	0.33080597	-1.40171828	4.42334283
H	-1.61524097	-1.01542154	5.31199029
H	2.14501164	-1.59028962	3.33110993
H	0.83249751	-1.43655756	5.38491986
C	-0.17107912	2.86905102	-1.17288177
C	-0.68120577	4.10657776	-0.75175209
C	0.05412009	2.65006886	-2.54296035
C	-0.97090306	5.10034698	-1.68845655
H	-0.85326828	4.29975723	0.30135622
C	-0.23130304	3.64717535	-3.47360686
H	0.46369215	1.70569897	-2.88597205
C	-0.74878517	4.8735527	-3.04742236
H	-1.36723249	6.0532821	-1.35259603
H	-0.04927737	3.47006309	-4.52911794
H	-0.97425467	5.64925284	-3.77233622
C	2.06710366	1.86909936	0.39905399
C	2.70361271	1.21679699	1.47137999
C	2.8377402	2.67030092	-0.45949222
C	4.0734584	1.36264808	1.67802795
H	2.13087756	0.61132472	2.16156986
C	4.21176935	2.80607047	-0.25252948
H	2.37374285	3.19168556	-1.28826921
C	4.8334258	2.15236975	0.81164247
H	4.54690922	0.86195823	2.51702434
H	4.79281561	3.43185222	-0.92252184
H	5.90097086	2.26526182	0.972205
C	-0.66777891	2.01651114	1.55890459
C	-2.07159224	1.96572776	1.46674564
C	-0.0767873	2.40263899	2.76953114
C	-2.8639471	2.27897575	2.5671337
H	-2.54914741	1.7009536	0.52886757
C	-0.87657438	2.70551905	3.87532571
H	0.99919927	2.49239144	2.85495257
C	-2.26607405	2.64117161	3.77956933
H	-3.94568974	2.25062509	2.47822314
H	-0.40754792	3.00873663	4.80610762
H	-2.88330342	2.88775588	4.63784147
N	-0.4618428	-2.64996041	-1.40163962
C	-0.65831709	-3.76014873	-1.66851854
C	-0.90482032	-5.15389707	-2.01422988
H	-1.93990811	-5.41850933	-1.77840291
H	-0.73137633	-5.31201214	-3.08296309
H	-0.2330737	-5.8031497	-1.44483331
83
Species 3 - 2+ (trip)
Ru	-0.08629931	-0.6282556	-0.6651837
N	1.10840798	-1.38921289	0.75994592
N	-1.4971588	-1.0507589	0.70235868
S	-2.01993008	0.04659381	-1.96995721
S	1.99407141	-0.44202116	-1.90002427
P	0.23030443	1.64539878	0.07158278
C	-2.80490902	-1.29847778	0.33516987
C	-3.73439317	-2.03963215	1.1060717
C	-3.2218953	-0.83167338	-0.94793612
C	-5.03121077	-2.23498492	0.65127101
H	-3.4193999	-2.48998376	2.03833296
C	-4.53383741	-1.00462979	-1.37532641
C	-5.44466942	-1.70385147	-0.57681492
H	-5.7263637	-2.81020407	1.25396758
H	-4.85548062	-0.60158515	-2.33012522
H	-6.46480684	-1.84273955	-0.91858469
C	2.35682801	-1.89836257	0.45381823
C	2.94256165	-1.50058913	-0.78512845
C	3.06743793	-2.82932976	1.25013491
C	4.22332393	-1.91243511	-1.13249875
C	4.33229545	-3.26231777	0.87417222
H	2.6034856	-3.23844134	2.1378919
C	4.92804554	-2.78890168	-0.30051434
H	4.67818147	-1.56112646	-2.05310294
H	4.85705073	-3.97906591	1.49725235
H	5.92522338	-3.11239348	-0.57924796
C	-2.14568591	-0.84990174	-3.56410025
H	-1.92363065	-1.90683493	-3.4225566
H	-3.14075161	-0.7119474	-3.98765005
H	-1.41029304	-0.38826582	-4.22570767
C	1.97334834	-1.46316438	-3.42503579
H	1.34696697	-0.92883574	-4.14216733
H	2.98517423	-1.54320543	-3.82323526
H	1.55834833	-2.44790755	-3.21631037
C	-0.94683047	-1.2174787	1.98177969
C	-1.64753466	-1.0510353	3.18174657
C	0.47296509	-1.41935912	2.01364813
C	-0.97713251	-1.11933712	4.40546786
H	-2.69643209	-0.78846708	3.15940376
C	1.12575668	-1.46561702	3.2538033
C	0.40020901	-1.33074094	4.4409784
H	-1.53154366	-0.97302034	5.32606815
H	2.20398269	-1.54586809	3.2987367
H	0.92453918	-1.35756145	5.39026254
C	-0.29570174	2.88189373	-1.173813
C	-0.91941016	4.07673691	-0.78456632
C	-0.00971672	2.66839787	-2.53374716
C	-1.26340361	5.03206373	-1.74326433
H	-1.13802403	4.26732801	0.26026463
C	-0.3503784	3.62664633	-3.48604425
H	0.4920812	1.7596842	-2.84975298
C	-0.98330349	4.8092467	-3.09189779
H	-1.7475104	5.95223533	-1.431989
H	-0.11965612	3.45554857	-4.53303463
H	-1.2513405	5.55500256	-3.83355114
C	1.9910212	2.03040827	0.41252653
C	2.68916407	1.32607408	1.41059824
C	2.67942662	2.98174125	-0.35734307
C	4.04301641	1.56908308	1.63215917
H	2.174261	0.60655311	2.0334152
C	4.03778569	3.21527177	-0.13521808
H	2.1642996	3.54398523	-1.12706511
C	4.72305166	2.50994796	0.85445288
H	4.5661312	1.02685741	2.4139306
H	4.55671751	3.95605774	-0.73523439
H	5.7782934	2.69768891	1.02576823
C	-0.74914591	2.02185415	1.57111389
C	-2.14975664	1.9315977	1.4679894
C	-0.1707465	2.36977919	2.7983876
C	-2.9539913	2.17680554	2.57751956
H	-2.61406327	1.68984014	0.51666494
C	-0.98251176	2.60533048	3.91157081
H	0.90392307	2.47376849	2.89164695
C	-2.36986701	2.50736832	3.80556304
H	-4.0342522	2.12015364	2.48414944
H	-0.52609288	2.87972688	4.85738245
H	-2.99669638	2.70195956	4.67024381
N	-0.35312706	-2.64480568	-1.35107122
C	-0.52418091	-3.76725961	-1.58059114
C	-0.74020796	-5.17779292	-1.87409843
H	-1.76888301	-5.45463991	-1.62472923
H	-0.56550273	-5.37266607	-2.936415
H	-0.0533485	-5.78933373	-1.28153803
